# Supplementary material for: AMPK-Mediated Hypolipidemic Effects of a Salvia miltiorrhiza and Paeonia lactiflora Mixed Extract on High-Fat Diet-Induced Liver Triglyceride Accumulation: An In Vivo and In Vitro Study
Source: Nutrients. 2024 Sep 20;16(18):3189. doi: 10.3390/nu16183189 (PMC11434907; doi:10.3390/nu16183189)
Supplement: Supplementary file 1 [file nutrients-16-03189-s001.zip]

Archive with 1 entries (1 files):
- nutrients-3195651-supplementary.pdf
